# Supplementary material for: Bis-Amiridines as Acetylcholinesterase and Butyrylcholinesterase Inhibitors: N-Functionalization Determines the Multitarget Anti-Alzheimer’s Activity Profile
Source: Molecules. 2022 Feb 4;27(3):1060. doi: 10.3390/molecules27031060 (PMC8839189; doi:10.3390/molecules27031060)
Supplement: Supplementary file 1 [file molecules-27-01060-s001.zip]

Archive with 5 entries (5 files):
- FigS1-S23-Supplementary_spectra.pdf
- FigS24-S25_Suppl_IC50.pdf
- FigS26_FIGS27_Docking.pdf
- SupplTable1.xlsx
- Suppl_Makhaeva_Table_of_Contents.pdf
