# Supplementary material for: Bis-Amiridines as Acetylcholinesterase and Butyrylcholinesterase Inhibitors: N-Functionalization Determines the Multitarget Anti-Alzheimer’s Activity Profile
Source: Molecules. 2022 Feb 4;27(3):1060. doi: 10.3390/molecules27031060 (PMC8839189; doi:10.3390/molecules27031060)
Supplement: Supplementary file 1 [file molecules-27-01060-s001.zip › SupplTable1.xlsx]

## Sheet: Compounds 3
Compound	n	pKa(A1)	pKa(p1)	pKa(p2)	pKa(A2)	distribution
3a	2	7.43	7.99	4.77	6.9	21%(p1)	18%(p1+A2)	17%(A1)	15%(p1+A1)	12%(p1+A1+A2)	10%(0)	7%(A1+A2)
3b	3	7.63	8.7	6.34	7.09	25%(p1)	22%(A1)	20%(p1+A1)	18%(p1+A1+A2)	5%(p1+p2+A1)
3c	4	7.56	9.04	8.46	6.99	45%(p1+p2+A1)	28%(p1+p2)	18%(p1+p2+A1+A2)
3d	6	7.56	9.04	8.47	6.99	45%(p1+p2+A1)	28%(p1+p2)	18%(p1+p2+A1+A2)
3e	8	7.56	9.04	8.47	6.99	45%(p1+p2+A1)	28%(p1+p2)	18%(p1+p2+A1+A2)

## Sheet: Compounds 5
Compound	n	pKa(A1)	pKa(p1)	pKa(p2)	pKa(A2)	distribution
5a	2	7.87	13.1	13.73	7.26	16.46% (0)	48.22% (A1)	35.32% (A1+A2)
5b	3	7.87	13.12	13.72	7.26	16.46% (0)	48.22% (A1)	35.32% (A1+A2)
5c	4	7.87	13.12	13.72	7.26	16.46% (0)	48.22% (A1)	35.32% (A1+A2)
5d	5	7.87	13.12	13.72	7.26	16.46% (0)	48.22% (A1)	35.32% (A1+A2)
5e	6	7.87	13.12	13.72	7.26	16.46% (0)	48.22% (A1)	35.32% (A1+A2)
5f	7	7.87	13.1	13.73	7.26	16.46% (0)	48.22% (A1)	35.32% (A1+A2)
5g	8	7.87	13.12	13.72	7.26	16.46% (0)	48.22% (A1)	35.32% (A1+A2)
